# Supplementary material for: Exploring the Remarkably High Photocatalytic Efficiency of Ultra-Thin Porous Graphitic Carbon Nitride Nanosheets
Source: Nanomaterials (Basel). 2024 Jan 1;14(1):103. doi: 10.3390/nano14010103 (PMC10781176; doi:10.3390/nano14010103)
Supplement: Supplementary file 1 [file nanomaterials-14-00103-s001.zip]

Archive with 1 entries (1 files):
- nanomaterials-2776574-supplementary.pdf
